# Supplementary material for: Medical marijuana policies, opioid prescriptions, and adverse events among patients undergoing cancer resection surgery
Source: Cancer. 2025 Oct 1;131(19):e70107. doi: 10.1002/cncr.70107 (PMC12486740; doi:10.1002/cncr.70107)
Supplement: Supplementary file 2 — Supplementary Material [file CNCR-131-e70107-s001.xlsx]

## Sheet: DataDict
code_type	Description
Dx09	ICD-9 Diagnosis Code
Dx10	ICD-10 Diagnosis Code
NDC	National Drug Code
NDC2	National Drug Code for Targeted Immunotherapy
Rev	Revenue Codes
Tx09	ICD-9 Procedure Code
Tx10	ICD-10 Procedure Code
TxCp	CPT Code
TxHc	HCPCS Codes
label	Description
C	Chemotherapy
H	Hormonal Therapy
I	Immunotherapy
R	Radiation Therapy
SB	Surgery Breast
SC	Surgery Colorectal
SL	Surgery Lung
SP	Surgery Prostate
T	Immunotherapy Targeted

## Sheet: CanTrt
code_type	start	end	label
Dx09	V581	V5819	C
Dx09	V662	V662	C
Dx09	V672	V672	C
Dx09	V580	V580	R
Dx09	V661	V661	R
Dx09	V671	V671	R
Dx10	Z5111	Z5111	C
Dx10	Z5112	Z5112	C
Dx10	Z510	Z510	R
Dx10	Z5189	Z5189	R
NDC	000022980	000022980	C
NDC	000023977	000023977	C
NDC	000024483	000024483	C
NDC	000024815	000024815	C
NDC	000025337	000025337	C
NDC	000026216	000026216	C
NDC	000026902	000026902	C
NDC	000027026	000027026	C
NDC	000027501	000027501	C
NDC	000027502	000027502	C
NDC	000027623	000027623	C
NDC	000027640	000027640	C
NDC	000030524	000030524	C
NDC	000030527	000030527	C
NDC	000030528	000030528	C
NDC	000030830	000030830	C
NDC	000030852	000030852	C
NDC	000030855	000030855	C
NDC	000030857	000030857	C
NDC	000041100	000041100	C
NDC	000041101	000041101	C
NDC	000060568	000060568	C
NDC	000065331	000065331	C
NDC	000074201	000074201	C
NDC	000074205	000074205	C
NDC	000074207	000074207	C
NDC	000074401	000074401	C
NDC	000080045	000080045	C
NDC	000081179	000081179	C
NDC	000091111	000091111	C
NDC	000095091	000095091	C
NDC	000095093	000095093	C
NDC	000097529	000097529	C
NDC	000130132	000130132	C
NDC	000131116	000131116	C
NDC	000131136	000131136	C
NDC	000131146	000131146	C
NDC	000131156	000131156	C
NDC	000131176	000131176	C
NDC	000131266	000131266	C
NDC	000131286	000131286	C
NDC	000132200	000132200	C
NDC	000132201	000132201	C
NDC	000132202	000132202	C
NDC	000132526	000132526	C
NDC	000132576	000132576	C
NDC	000132586	000132586	C
NDC	000132596	000132596	C
NDC	000150502	000150502	C
NDC	000150503	000150503	C
NDC	000150504	000150504	C
NDC	000150505	000150505	C
NDC	000150506	000150506	C
NDC	000151910	000151910	C
NDC	000151911	000151911	C
NDC	000153012	000153012	C
NDC	000153030	000153030	C
NDC	000153031	000153031	C
NDC	000153032	000153032	C
NDC	000153070	000153070	C
NDC	000153072	000153072	C
NDC	000153080	000153080	C
NDC	000153210	000153210	C
NDC	000153211	000153211	C
NDC	000153212	000153212	C
NDC	000153213	000153213	C
NDC	000153214	000153214	C
NDC	000153215	000153215	C
NDC	000153216	000153216	C
NDC	000153352	000153352	C
NDC	000153353	000153353	C
NDC	000153404	000153404	C
NDC	000153554	000153554	C
NDC	000153556	000153556	C
NDC	000153564	000153564	C
NDC	000199450	000199450	C
NDC	000199451	000199451	C
NDC	000199452	000199452	C
NDC	000240590	000240590	C
NDC	000240591	000240591	C
NDC	000245824	000245824	C
NDC	000245840	000245840	C
NDC	000245841	000245841	C
NDC	000245858	000245858	C
NDC	000245860	000245860	C
NDC	000245917	000245917	C
NDC	000540248	000540248	C
NDC	000540249	000540249	C
NDC	000540271	000540271	C
NDC	000540272	000540272	C
NDC	000540320	000540320	C
NDC	000540321	000540321	C
NDC	000540322	000540322	C
NDC	000540323	000540323	C
NDC	000540324	000540324	C
NDC	000540325	000540325	C
NDC	000540382	000540382	C
NDC	000540383	000540383	C
NDC	000540480	000540480	C
NDC	000540481	000540481	C
NDC	000540482	000540482	C
NDC	000540497	000540497	C
NDC	000544129	000544129	C
NDC	000544130	000544130	C
NDC	000544550	000544550	C
NDC	000544581	000544581	C
NDC	000548550	000548550	C
NDC	000690067	000690067	C
NDC	000690070	000690070	C
NDC	000690074	000690074	C
NDC	000690075	000690075	C
NDC	000690076	000690076	C
NDC	000690078	000690078	C
NDC	000690079	000690079	C
NDC	000690080	000690080	C
NDC	000690081	000690081	C
NDC	000690084	000690084	C
NDC	000690086	000690086	C
NDC	000690099	000690099	C
NDC	000690103	000690103	C
NDC	000690135	000690135	C
NDC	000690136	000690136	C
NDC	000690145	000690145	C
NDC	000690146	000690146	C
NDC	000690147	000690147	C
NDC	000690148	000690148	C
NDC	000690149	000690149	C
NDC	000690151	000690151	C
NDC	000690152	000690152	C
NDC	000690153	000690153	C
NDC	000690154	000690154	C
NDC	000690155	000690155	C
NDC	000690169	000690169	C
NDC	000690170	000690170	C
NDC	000690171	000690171	C
NDC	000690173	000690173	C
NDC	000690174	000690174	C
NDC	000690176	000690176	C
NDC	000690181	000690181	C
NDC	000690187	000690187	C
NDC	000690188	000690188	C
NDC	000690189	000690189	C
NDC	000690193	000690193	C
NDC	000690197	000690197	C
NDC	000690201	000690201	C
NDC	000690204	000690204	C
NDC	000690205	000690205	C
NDC	000690227	000690227	C
NDC	000690231	000690231	C
NDC	000690251	000690251	C
NDC	000690284	000690284	C
NDC	000690296	000690296	C
NDC	000690298	000690298	C
NDC	000690486	000690486	C
NDC	000690507	000690507	C
NDC	000690550	000690550	C
NDC	000690688	000690688	C
NDC	000690770	000690770	C
NDC	000690830	000690830	C
NDC	000690980	000690980	C
NDC	000691010	000691010	C
NDC	000691031	000691031	C
NDC	000691195	000691195	C
NDC	000691198	000691198	C
NDC	000691235	000691235	C
NDC	000691500	000691500	C
NDC	000691501	000691501	C
NDC	000691531	000691531	C
NDC	000691751	000691751	C
NDC	000692299	000692299	C
NDC	000693030	000693030	C
NDC	000693031	000693031	C
NDC	000693032	000693032	C
NDC	000693033	000693033	C
NDC	000693034	000693034	C
NDC	000693857	000693857	C
NDC	000693858	000693858	C
NDC	000693859	000693859	C
NDC	000694004	000694004	C
NDC	000694015	000694015	C
NDC	000694026	000694026	C
NDC	000694030	000694030	C
NDC	000694031	000694031	C
NDC	000694032	000694032	C
NDC	000694033	000694033	C
NDC	000694034	000694034	C
NDC	000694037	000694037	C
NDC	000694495	000694495	C
NDC	000694496	000694496	C
NDC	000698140	000698140	C
NDC	000698141	000698141	C
NDC	000699141	000699141	C
NDC	000699142	000699142	C
NDC	000699144	000699144	C
NDC	000699321	000699321	C
NDC	000740561	000740561	C
NDC	000740566	000740566	C
NDC	000740576	000740576	C
NDC	000740579	000740579	C
NDC	000758001	000758001	C
NDC	000758003	000758003	C
NDC	000758004	000758004	C
NDC	000758005	000758005	C
NDC	000780017	000780017	C
NDC	000780102	000780102	C
NDC	000780401	000780401	C
NDC	000780438	000780438	C
NDC	000780526	000780526	C
NDC	000780566	000780566	C
NDC	000780567	000780567	C
NDC	000780592	000780592	C
NDC	000780594	000780594	C
NDC	000780620	000780620	C
NDC	000780626	000780626	C
NDC	000780627	000780627	C
NDC	000780628	000780628	C
NDC	000780640	000780640	C
NDC	000780645	000780645	C
NDC	000780649	000780649	C
NDC	000780650	000780650	C
NDC	000780651	000780651	C
NDC	000780652	000780652	C
NDC	000780666	000780666	C
NDC	000780668	000780668	C
NDC	000780670	000780670	C
NDC	000780671	000780671	C
NDC	000780672	000780672	C
NDC	000780673	000780673	C
NDC	000780674	000780674	C
NDC	000780681	000780681	C
NDC	000780682	000780682	C
NDC	000780683	000780683	C
NDC	000780694	000780694	C
NDC	000780698	000780698	C
NDC	000780701	000780701	C
NDC	000780708	000780708	C
NDC	000780709	000780709	C
NDC	000780715	000780715	C
NDC	000780716	000780716	C
NDC	000780860	000780860	C
NDC	000780867	000780867	C
NDC	000780874	000780874	C
NDC	000781091	000781091	C
NDC	000781098	000781098	C
NDC	000781154	000781154	C
NDC	000781161	000781161	C
NDC	000850381	000850381	C
NDC	000851366	000851366	C
NDC	000851381	000851381	C
NDC	000851417	000851417	C
NDC	000851425	000851425	C
NDC	000851430	000851430	C
NDC	000851519	000851519	C
NDC	000853004	000853004	C
NDC	000935510	000935510	C
NDC	000937473	000937473	C
NDC	000937474	000937474	C
NDC	000937599	000937599	C
NDC	000937600	000937600	C
NDC	000937601	000937601	C
NDC	000937602	000937602	C
NDC	000937629	000937629	C
NDC	000937630	000937630	C
NDC	000937638	000937638	C
NDC	000937639	000937639	C
NDC	000937662	000937662	C
NDC	000937663	000937663	C
NDC	000937664	000937664	C
NDC	000937766	000937766	C
NDC	000937767	000937767	C
NDC	000937768	000937768	C
NDC	000937769	000937769	C
NDC	000938199	000938199	C
NDC	000938224	000938224	C
NDC	000938229	000938229	C
NDC	000938231	000938231	C
NDC	001151675	001151675	C
NDC	001439092	001439092	C
NDC	001439093	001439093	C
NDC	001439098	001439098	C
NDC	001439135	001439135	C
NDC	001439136	001439136	C
NDC	001439202	001439202	C
NDC	001439203	001439203	C
NDC	001439204	001439204	C
NDC	001439205	001439205	C
NDC	001439217	001439217	C
NDC	001439218	001439218	C
NDC	001439219	001439219	C
NDC	001439240	001439240	C
NDC	001439241	001439241	C
NDC	001439270	001439270	C
NDC	001439275	001439275	C
NDC	001439277	001439277	C
NDC	001439292	001439292	C
NDC	001439306	001439306	C
NDC	001439307	001439307	C
NDC	001439308	001439308	C
NDC	001439385	001439385	C
NDC	001439394	001439394	C
NDC	001439395	001439395	C
NDC	001439516	001439516	C
NDC	001439517	001439517	C
NDC	001439518	001439518	C
NDC	001439531	001439531	C
NDC	001439546	001439546	C
NDC	001439547	001439547	C
NDC	001439548	001439548	C
NDC	001439549	001439549	C
NDC	001439550	001439550	C
NDC	001439551	001439551	C
NDC	001439565	001439565	C
NDC	001439583	001439583	C
NDC	001439606	001439606	C
NDC	001439701	001439701	C
NDC	001439702	001439702	C
NDC	001439830	001439830	C
NDC	001730130	001730130	C
NDC	001730635	001730635	C
NDC	001730713	001730713	C
NDC	001730752	001730752	C
NDC	001730804	001730804	C
NDC	001730846	001730846	C
NDC	001730847	001730847	C
NDC	001730848	001730848	C
NDC	001730849	001730849	C
NDC	001730858	001730858	C
NDC	001730909	001730909	C
NDC	001730912	001730912	C
NDC	001730915	001730915	C
NDC	001790149	001790149	C
NDC	001790165	001790165	C
NDC	001790195	001790195	C
NDC	001790225	001790225	C
NDC	001873204	001873204	C
NDC	003100482	003100482	C
NDC	003100512	003100512	C
NDC	003100610	003100610	C
NDC	003100625	003100625	C
NDC	003100657	003100657	C
NDC	003100668	003100668	C
NDC	003100679	003100679	C
NDC	003101349	003101349	C
NDC	003101350	003101350	C
NDC	003103512	003103512	C
NDC	003107810	003107810	C
NDC	003107820	003107820	C
NDC	003107830	003107830	C
NDC	003107840	003107840	C
NDC	003380063	003380063	C
NDC	003380067	003380067	C
NDC	003380080	003380080	C
NDC	003380086	003380086	C
NDC	003380720	003380720	C
NDC	003380722	003380722	C
NDC	003383991	003383991	C
NDC	003383993	003383993	C
NDC	003780005	003780005	C
NDC	003780006	003780006	C
NDC	003780007	003780007	C
NDC	003780014	003780014	C
NDC	003781201	003781201	C
NDC	003782042	003782042	C
NDC	003782245	003782245	C
NDC	003782246	003782246	C
NDC	003782511	003782511	C
NDC	003782512	003782512	C
NDC	003783096	003783096	C
NDC	003783097	003783097	C
NDC	003783098	003783098	C
NDC	003783099	003783099	C
NDC	003783266	003783266	C
NDC	003783547	003783547	C
NDC	003784791	003784791	C
NDC	003785260	003785260	C
NDC	003785261	003785261	C
NDC	003785262	003785262	C
NDC	003785263	003785263	C
NDC	003785264	003785264	C
NDC	003785265	003785265	C
NDC	003786678	003786678	C
NDC	003786679	003786679	C
NDC	003786680	003786680	C
NDC	003786681	003786681	C
NDC	003787096	003787096	C
NDC	003787131	003787131	C
NDC	003787132	003787132	C
NDC	003787133	003787133	C
NDC	003789040	003789040	C
NDC	003789045	003789045	C
NDC	004090004	004090004	C
NDC	004090016	004090016	C
NDC	004090020	004090020	C
NDC	004090021	004090021	C
NDC	004090124	004090124	C
NDC	004090181	004090181	C
NDC	004090182	004090182	C
NDC	004090183	004090183	C
NDC	004090185	004090185	C
NDC	004090186	004090186	C
NDC	004090187	004090187	C
NDC	004090201	004090201	C
NDC	004090302	004090302	C
NDC	004090323	004090323	C
NDC	004090365	004090365	C
NDC	004090366	004090366	C
NDC	004090367	004090367	C
NDC	004090368	004090368	C
NDC	004090369	004090369	C
NDC	004090801	004090801	C
NDC	004091045	004091045	C
NDC	004091060	004091060	C
NDC	004091061	004091061	C
NDC	004091062	004091062	C
NDC	004091112	004091112	C
NDC	004091700	004091700	C
NDC	004091703	004091703	C
NDC	004091704	004091704	C
NDC	004091732	004091732	C
NDC	004092026	004092026	C
NDC	004092188	004092188	C
NDC	004093532	004093532	C
NDC	004094235	004094235	C
NDC	004095068	004095068	C
NDC	004097870	004097870	C
NDC	004691425	004691425	C
NDC	004804053	004804053	C
NDC	004804184	004804184	C
NDC	004804514	004804514	C
NDC	004804515	004804515	C
NDC	004804516	004804516	C
NDC	004805425	004805425	C
NDC	004809772	004809772	C
NDC	005170920	005170920	C
NDC	005174300	005174300	C
NDC	005271242	005271242	C
NDC	005271777	005271777	C
NDC	005271778	005271778	C
NDC	005271779	005271779	C
NDC	005271780	005271780	C
NDC	005271781	005271781	C
NDC	005271782	005271782	C
NDC	005550572	005550572	C
NDC	005550882	005550882	C
NDC	005740106	005740106	C
NDC	005740930	005740930	C
NDC	005740931	005740931	C
NDC	005912897	005912897	C
NDC	005913562	005913562	C
NDC	005913563	005913563	C
NDC	005970137	005970137	C
NDC	005970138	005970138	C
NDC	005970141	005970141	C
NDC	005970143	005970143	C
NDC	005970145	005970145	C
NDC	007033015	007033015	C
NDC	007033018	007033018	C
NDC	007033019	007033019	C
NDC	007033067	007033067	C
NDC	007033069	007033069	C
NDC	007033071	007033071	C
NDC	007033125	007033125	C
NDC	007033154	007033154	C
NDC	007033155	007033155	C
NDC	007033213	007033213	C
NDC	007033216	007033216	C
NDC	007033217	007033217	C
NDC	007033218	007033218	C
NDC	007033249	007033249	C
NDC	007033427	007033427	C
NDC	007033429	007033429	C
NDC	007033671	007033671	C
NDC	007033673	007033673	C
NDC	007033675	007033675	C
NDC	007033678	007033678	C
NDC	007033985	007033985	C
NDC	007033986	007033986	C
NDC	007034004	007034004	C
NDC	007034100	007034100	C
NDC	007034106	007034106	C
NDC	007034116	007034116	C
NDC	007034154	007034154	C
NDC	007034155	007034155	C
NDC	007034156	007034156	C
NDC	007034182	007034182	C
NDC	007034183	007034183	C
NDC	007034239	007034239	C
NDC	007034244	007034244	C
NDC	007034246	007034246	C
NDC	007034248	007034248	C
NDC	007034402	007034402	C
NDC	007034412	007034412	C
NDC	007034432	007034432	C
NDC	007034434	007034434	C
NDC	007034636	007034636	C
NDC	007034680	007034680	C
NDC	007034685	007034685	C
NDC	007034686	007034686	C
NDC	007034714	007034714	C
NDC	007034764	007034764	C
NDC	007034766	007034766	C
NDC	007034767	007034767	C
NDC	007034768	007034768	C
NDC	007034852	007034852	C
NDC	007035040	007035040	C
NDC	007035043	007035043	C
NDC	007035046	007035046	C
NDC	007035075	007035075	C
NDC	007035233	007035233	C
NDC	007035653	007035653	C
NDC	007035656	007035656	C
NDC	007035657	007035657	C
NDC	007035720	007035720	C
NDC	007035730	007035730	C
NDC	007035747	007035747	C
NDC	007035748	007035748	C
NDC	007035775	007035775	C
NDC	007035778	007035778	C
NDC	007035854	007035854	C
NDC	007812119	007812119	C
NDC	007812691	007812691	C
NDC	007812692	007812692	C
NDC	007812693	007812693	C
NDC	007812694	007812694	C
NDC	007812695	007812695	C
NDC	007812696	007812696	C
NDC	007813139	007813139	C
NDC	007813233	007813233	C
NDC	007813244	007813244	C
NDC	007813253	007813253	C
NDC	007813255	007813255	C
NDC	007813258	007813258	C
NDC	007813282	007813282	C
NDC	007813283	007813283	C
NDC	007813296	007813296	C
NDC	007813315	007813315	C
NDC	007813317	007813317	C
NDC	007813474	007813474	C
NDC	007813498	007813498	C
NDC	007813518	007813518	C
NDC	007813519	007813519	C
NDC	007815325	007815325	C
NDC	007819253	007819253	C
NDC	007819315	007819315	C
NDC	007819317	007819317	C
NDC	009046012	009046012	C
NDC	009443810	009443810	C
NDC	009551020	009551020	C
NDC	009551021	009551021	C
NDC	009551022	009551022	C
NDC	009551725	009551725	C
NDC	009551727	009551727	C
NDC	009551731	009551731	C
NDC	009551733	009551733	C
NDC	009551746	009551746	C
NDC	100190079	100190079	C
NDC	100190925	100190925	C
NDC	100190926	100190926	C
NDC	100190935	100190935	C
NDC	100190936	100190936	C
NDC	100190937	100190937	C
NDC	100190938	100190938	C
NDC	100190939	100190939	C
NDC	100190942	100190942	C
NDC	100190943	100190943	C
NDC	100190944	100190944	C
NDC	100190945	100190945	C
NDC	100190955	100190955	C
NDC	100190956	100190956	C
NDC	100190957	100190957	C
NDC	100190982	100190982	C
NDC	100190984	100190984	C
NDC	100190988	100190988	C
NDC	100190989	100190989	C
NDC	100190990	100190990	C
NDC	100190991	100190991	C
NDC	101350702	101350702	C
NDC	101390062	101390062	C
NDC	101390063	101390063	C
NDC	101390321	101390321	C
NDC	108850001	108850001	C
NDC	125160592	125160592	C
NDC	136680682	136680682	C
NDC	139250523	139250523	C
NDC	147890013	147890013	C
NDC	147890600	147890600	C
NDC	150540043	150540043	C
NDC	165710816	165710816	C
NDC	165710817	165710817	C
NDC	165710818	165710818	C
NDC	165710819	165710819	C
NDC	165710820	165710820	C
NDC	165710821	165710821	C
NDC	167140001	167140001	C
NDC	167140027	167140027	C
NDC	167140131	167140131	C
NDC	167140137	167140137	C
NDC	167140465	167140465	C
NDC	167140467	167140467	C
NDC	167140468	167140468	C
NDC	167140500	167140500	C
NDC	167140578	167140578	C
NDC	167140676	167140676	C
NDC	167140677	167140677	C
NDC	167140678	167140678	C
NDC	167140679	167140679	C
NDC	167140725	167140725	C
NDC	167140726	167140726	C
NDC	167140727	167140727	C
NDC	167140728	167140728	C
NDC	167140742	167140742	C
NDC	167140777	167140777	C
NDC	167140856	167140856	C
NDC	167140857	167140857	C
NDC	167140858	167140858	C
NDC	167140859	167140859	C
NDC	167140886	167140886	C
NDC	167140908	167140908	C
NDC	167140909	167140909	C
NDC	167140927	167140927	C
NDC	167140928	167140928	C
NDC	167140930	167140930	C
NDC	167290048	167290048	C
NDC	167290049	167290049	C
NDC	167290050	167290050	C
NDC	167290051	167290051	C
NDC	167290072	167290072	C
NDC	167290073	167290073	C
NDC	167290092	167290092	C
NDC	167290108	167290108	C
NDC	167290114	167290114	C
NDC	167290115	167290115	C
NDC	167290116	167290116	C
NDC	167290117	167290117	C
NDC	167290118	167290118	C
NDC	167290120	167290120	C
NDC	167290129	167290129	C
NDC	167290130	167290130	C
NDC	167290131	167290131	C
NDC	167290151	167290151	C
NDC	167290223	167290223	C
NDC	167290224	167290224	C
NDC	167290228	167290228	C
NDC	167290229	167290229	C
NDC	167290230	167290230	C
NDC	167290231	167290231	C
NDC	167290243	167290243	C
NDC	167290244	167290244	C
NDC	167290246	167290246	C
NDC	167290247	167290247	C
NDC	167290248	167290248	C
NDC	167290250	167290250	C
NDC	167290251	167290251	C
NDC	167290262	167290262	C
NDC	167290267	167290267	C
NDC	167290276	167290276	C
NDC	167290277	167290277	C
NDC	167290288	167290288	C
NDC	167290295	167290295	C
NDC	167290306	167290306	C
NDC	167290332	167290332	C
NDC	167290351	167290351	C
NDC	167290391	167290391	C
NDC	167290419	167290419	C
NDC	167290423	167290423	C
NDC	167290426	167290426	C
NDC	167290486	167290486	C
NDC	167290522	167290522	C
NDC	167290542	167290542	C
NDC	167290545	167290545	C
NDC	167290548	167290548	C
NDC	205360322	205360322	C
NDC	216950111	216950111	C
NDC	216950829	216950829	C
NDC	219220041	219220041	C
NDC	231550179	231550179	C
NDC	231550213	231550213	C
NDC	231550214	231550214	C
NDC	231550261	231550261	C
NDC	231550483	231550483	C
NDC	231550484	231550484	C
NDC	231550528	231550528	C
NDC	231550529	231550529	C
NDC	231550649	231550649	C
NDC	231550774	231550774	C
NDC	231550775	231550775	C
NDC	231550776	231550776	C
NDC	231550777	231550777	C
NDC	231550778	231550778	C
NDC	231550779	231550779	C
NDC	231550790	231550790	C
NDC	231550869	231550869	C
NDC	231550870	231550870	C
NDC	231550882	231550882	C
NDC	231550883	231550883	C
NDC	231550884	231550884	C
NDC	242010101	242010101	C
NDC	242010237	242010237	C
NDC	243380050	243380050	C
NDC	245350831	245350831	C
NDC	249790710	249790710	C
NDC	249790715	249790715	C
NDC	250210202	250210202	C
NDC	250210203	250210203	C
NDC	250210204	250210204	C
NDC	250210205	250210205	C
NDC	250210206	250210206	C
NDC	250210207	250210207	C
NDC	250210208	250210208	C
NDC	250210209	250210209	C
NDC	250210211	250210211	C
NDC	250210212	250210212	C
NDC	250210213	250210213	C
NDC	250210214	250210214	C
NDC	250210215	250210215	C
NDC	250210219	250210219	C
NDC	250210221	250210221	C
NDC	250210222	250210222	C
NDC	250210223	250210223	C
NDC	250210226	250210226	C
NDC	250210227	250210227	C
NDC	250210229	250210229	C
NDC	250210230	250210230	C
NDC	250210231	250210231	C
NDC	250210233	250210233	C
NDC	250210234	250210234	C
NDC	250210235	250210235	C
NDC	250210236	250210236	C
NDC	250210237	250210237	C
NDC	250210239	250210239	C
NDC	250210241	250210241	C
NDC	250210242	250210242	C
NDC	250210244	250210244	C
NDC	250210245	250210245	C
NDC	250210246	250210246	C
NDC	250210250	250210250	C
NDC	250210251	250210251	C
NDC	250210252	250210252	C
NDC	250210253	250210253	C
NDC	250210254	250210254	C
NDC	250210824	250210824	C
NDC	306980017	306980017	C
NDC	306980102	306980102	C
NDC	306980201	306980201	C
NDC	306980202	306980202	C
NDC	398222100	398222100	C
NDC	398222120	398222120	C
NDC	398222180	398222180	C
NDC	398222200	398222200	C
NDC	400510604	400510604	C
NDC	400510605	400510605	C
NDC	400510606	400510606	C
NDC	400510607	400510607	C
NDC	400510608	400510608	C
NDC	400510609	400510609	C
NDC	420230149	420230149	C
NDC	422360001	422360001	C
NDC	422360002	422360002	C
NDC	422540110	422540110	C
NDC	422910166	422910166	C
NDC	422910167	422910167	C
NDC	422910190	422910190	C
NDC	422910191	422910191	C
NDC	422910321	422910321	C
NDC	422910351	422910351	C
NDC	422910352	422910352	C
NDC	422910505	422910505	C
NDC	422910594	422910594	C
NDC	422910901	422910901	C
NDC	422910902	422910902	C
NDC	422910904	422910904	C
NDC	422920051	422920051	C
NDC	422920052	422920052	C
NDC	422920053	422920053	C
NDC	423670121	423670121	C
NDC	423670520	423670520	C
NDC	423670521	423670521	C
NDC	423670531	423670531	C
NDC	423880011	423880011	C
NDC	423880012	423880012	C
NDC	423880013	423880013	C
NDC	423880014	423880014	C
NDC	423880023	423880023	C
NDC	423880024	423880024	C
NDC	423880025	423880025	C
NDC	424270002	424270002	C
NDC	426580007	426580007	C
NDC	426580008	426580008	C
NDC	426580010	426580010	C
NDC	426580019	426580019	C
NDC	426580021	426580021	C
NDC	427370101	427370101	C
NDC	427370102	427370102	C
NDC	427370103	427370103	C
NDC	427370104	427370104	C
NDC	427370105	427370105	C
NDC	427370106	427370106	C
NDC	427370110	427370110	C
NDC	430630439	430630439	C
NDC	430660001	430660001	C
NDC	430660006	430660006	C
NDC	430660010	430660010	C
NDC	430660014	430660014	C
NDC	430660018	430660018	C
NDC	435470258	435470258	C
NDC	435980027	435980027	C
NDC	435980045	435980045	C
NDC	435980046	435980046	C
NDC	435980047	435980047	C
NDC	435980048	435980048	C
NDC	435980142	435980142	C
NDC	435980143	435980143	C
NDC	435980171	435980171	C
NDC	435980258	435980258	C
NDC	435980259	435980259	C
NDC	435980283	435980283	C
NDC	435980305	435980305	C
NDC	435980344	435980344	C
NDC	435980345	435980345	C
NDC	435980348	435980348	C
NDC	435980370	435980370	C
NDC	435980386	435980386	C
NDC	435980387	435980387	C
NDC	435980389	435980389	C
NDC	435980392	435980392	C
NDC	435980426	435980426	C
NDC	435980427	435980427	C
NDC	435980458	435980458	C
NDC	435980465	435980465	C
NDC	435980541	435980541	C
NDC	435980610	435980610	C
NDC	435980611	435980611	C
NDC	435980628	435980628	C
NDC	435980650	435980650	C
NDC	435980660	435980660	C
NDC	435980661	435980661	C
NDC	435980662	435980662	C
NDC	435980678	435980678	C
NDC	435980682	435980682	C
NDC	435980683	435980683	C
NDC	435980865	435980865	C
NDC	438170906	438170906	C
NDC	439750252	439750252	C
NDC	439750253	439750253	C
NDC	439750254	439750254	C
NDC	439750255	439750255	C
NDC	439750256	439750256	C
NDC	439750257	439750257	C
NDC	439750307	439750307	C
NDC	439750308	439750308	C
NDC	440874000	440874000	C
NDC	440875000	440875000	C
NDC	445670504	445670504	C
NDC	445670505	445670505	C
NDC	445670506	445670506	C
NDC	445670507	445670507	C
NDC	445670509	445670509	C
NDC	445670510	445670510	C
NDC	445670511	445670511	C
NDC	445670530	445670530	C
NDC	456290089	456290089	C
NDC	456290134	456290134	C
NDC	459630607	459630607	C
NDC	459630608	459630608	C
NDC	459630609	459630609	C
NDC	459630611	459630611	C
NDC	459630612	459630612	C
NDC	459630613	459630613	C
NDC	459630614	459630614	C
NDC	459630615	459630615	C
NDC	459630619	459630619	C
NDC	459630620	459630620	C
NDC	459630621	459630621	C
NDC	459630623	459630623	C
NDC	459630624	459630624	C
NDC	459630636	459630636	C
NDC	459630637	459630637	C
NDC	459630638	459630638	C
NDC	459630640	459630640	C
NDC	459630686	459630686	C
NDC	459630733	459630733	C
NDC	459630734	459630734	C
NDC	459630765	459630765	C
NDC	459630781	459630781	C
NDC	459630790	459630790	C
NDC	460140296	460140296	C
NDC	460141195	460141195	C
NDC	460260983	460260983	C
NDC	467080565	467080565	C
NDC	467080566	467080566	C
NDC	467080567	467080567	C
NDC	467080618	467080618	C
NDC	467080619	467080619	C
NDC	467080620	467080620	C
NDC	467080621	467080621	C
NDC	467080622	467080622	C
NDC	467080659	467080659	C
NDC	467080678	467080678	C
NDC	467080751	467080751	C
NDC	467080779	467080779	C
NDC	473350046	473350046	C
NDC	473350047	473350047	C
NDC	473350049	473350049	C
NDC	473350050	473350050	C
NDC	473350082	473350082	C
NDC	473350083	473350083	C
NDC	473350150	473350150	C
NDC	473350151	473350151	C
NDC	473350153	473350153	C
NDC	473350154	473350154	C
NDC	473350176	473350176	C
NDC	473350178	473350178	C
NDC	473350284	473350284	C
NDC	473350285	473350285	C
NDC	473350323	473350323	C
NDC	473350472	473350472	C
NDC	473350475	473350475	C
NDC	473350890	473350890	C
NDC	473350891	473350891	C
NDC	473350892	473350892	C
NDC	473350893	473350893	C
NDC	473350895	473350895	C
NDC	473350929	473350929	C
NDC	473350930	473350930	C
NDC	473350937	473350937	C
NDC	473350939	473350939	C
NDC	473350953	473350953	C
NDC	477810200	477810200	C
NDC	477810256	477810256	C
NDC	477810482	477810482	C
NDC	477810591	477810591	C
NDC	477810592	477810592	C
NDC	477810593	477810593	C
NDC	477810594	477810594	C
NDC	477810595	477810595	C
NDC	477810603	477810603	C
NDC	477810604	477810604	C
NDC	477810605	477810605	C
NDC	477810606	477810606	C
NDC	477810609	477810609	C
NDC	477810610	477810610	C
NDC	488180001	488180001	C
NDC	493150005	493150005	C
NDC	493150007	493150007	C
NDC	493150008	493150008	C
NDC	493150009	493150009	C
NDC	493490314	493490314	C
NDC	493490406	493490406	C
NDC	493490606	493490606	C
NDC	496630001	496630001	C
NDC	496630002	496630002	C
NDC	498840119	498840119	C
NDC	498840125	498840125	C
NDC	498840127	498840127	C
NDC	498840128	498840128	C
NDC	498840724	498840724	C
NDC	498840922	498840922	C
NDC	500900294	500900294	C
NDC	500902345	500902345	C
NDC	502420062	502420062	C
NDC	502420063	502420063	C
NDC	502420064	502420064	C
NDC	502420090	502420090	C
NDC	502420091	502420091	C
NDC	502420092	502420092	C
NDC	502420094	502420094	C
NDC	502420130	502420130	C
NDC	502420140	502420140	C
NDC	502420210	502420210	C
NDC	502420623	502420623	C
NDC	502420717	502420717	C
NDC	502680154	502680154	C
NDC	502680426	502680426	C
NDC	502680427	502680427	C
NDC	502680527	502680527	C
NDC	502680761	502680761	C
NDC	502680762	502680762	C
NDC	502680763	502680763	C
NDC	504190171	504190171	C
NDC	504190208	504190208	C
NDC	504190385	504190385	C
NDC	504190390	504190390	C
NDC	504190391	504190391	C
NDC	504190392	504190392	C
NDC	504190393	504190393	C
NDC	504190488	504190488	C
NDC	504190489	504190489	C
NDC	504190511	504190511	C
NDC	507420340	507420340	C
NDC	507420341	507420341	C
NDC	507420366	507420366	C
NDC	507420401	507420401	C
NDC	507420402	507420402	C
NDC	507420404	507420404	C
NDC	507420405	507420405	C
NDC	507420406	507420406	C
NDC	507420420	507420420	C
NDC	507420423	507420423	C
NDC	507420427	507420427	C
NDC	507420428	507420428	C
NDC	507420430	507420430	C
NDC	507420431	507420431	C
NDC	507420438	507420438	C
NDC	507420445	507420445	C
NDC	507420446	507420446	C
NDC	507420447	507420447	C
NDC	507420448	507420448	C
NDC	507420463	507420463	C
NDC	507420477	507420477	C
NDC	507420481	507420481	C
NDC	507420482	507420482	C
NDC	507420483	507420483	C
NDC	507420484	507420484	C
NDC	507420492	507420492	C
NDC	507420496	507420496	C
NDC	507420497	507420497	C
NDC	507420498	507420498	C
NDC	507420512	507420512	C
NDC	507420519	507420519	C
NDC	507420520	507420520	C
NDC	507420521	507420521	C
NDC	507420525	507420525	C
NDC	508810005	508810005	C
NDC	508810010	508810010	C
NDC	508810015	508810015	C
NDC	508810020	508810020	C
NDC	508810025	508810025	C
NDC	508810026	508810026	C
NDC	508810027	508810027	C
NDC	508810028	508810028	C
NDC	510790510	510790510	C
NDC	510790670	510790670	C
NDC	511440001	511440001	C
NDC	511440002	511440002	C
NDC	512850366	512850366	C
NDC	512850367	512850367	C
NDC	512850368	512850368	C
NDC	512850369	512850369	C
NDC	514070748	514070748	C
NDC	514070749	514070749	C
NDC	514070750	514070750	C
NDC	514070760	514070760	C
NDC	516724063	516724063	C
NDC	516724118	516724118	C
NDC	518080119	518080119	C
NDC	518080127	518080127	C
NDC	518080128	518080128	C
NDC	518170170	518170170	C
NDC	518170586	518170586	C
NDC	518620083	518620083	C
NDC	518620084	518620084	C
NDC	518620085	518620085	C
NDC	518620086	518620086	C
NDC	518620087	518620087	C
NDC	518620088	518620088	C
NDC	518620362	518620362	C
NDC	519900201	519900201	C
NDC	519910218	519910218	C
NDC	519910376	519910376	C
NDC	519910377	519910377	C
NDC	519910797	519910797	C
NDC	519910821	519910821	C
NDC	519910822	519910822	C
NDC	519910823	519910823	C
NDC	519910824	519910824	C
NDC	519910890	519910890	C
NDC	519910891	519910891	C
NDC	519910892	519910892	C
NDC	519910922	519910922	C
NDC	519910923	519910923	C
NDC	519910937	519910937	C
NDC	519910938	519910938	C
NDC	521520609	521520609	C
NDC	525494118	525494118	C
NDC	526090001	526090001	C
NDC	526093001	526093001	C
NDC	526522001	526522001	C
NDC	531500247	531500247	C
NDC	531500250	531500250	C
NDC	531500314	531500314	C
NDC	531500315	531500315	C
NDC	531500317	531500317	C
NDC	531500320	531500320	C
NDC	531500336	531500336	C
NDC	531500386	531500386	C
NDC	531500411	531500411	C
NDC	538080411	538080411	C
NDC	539640001	539640001	C
NDC	539640002	539640002	C
NDC	542880106	542880106	C
NDC	542880109	542880109	C
NDC	542880164	542880164	C
NDC	542880165	542880165	C
NDC	542880166	542880166	C
NDC	542880167	542880167	C
NDC	544820053	544820053	C
NDC	544820301	544820301	C
NDC	545691818	545691818	C
NDC	548680173	548680173	C
NDC	548680951	548680951	C
NDC	548681126	548681126	C
NDC	548683826	548683826	C
NDC	548684142	548684142	C
NDC	548684143	548684143	C
NDC	548684339	548684339	C
NDC	548684716	548684716	C
NDC	548684773	548684773	C
NDC	548685005	548685005	C
NDC	548685218	548685218	C
NDC	548685260	548685260	C
NDC	548685282	548685282	C
NDC	548685289	548685289	C
NDC	548685290	548685290	C
NDC	548685348	548685348	C
NDC	548685350	548685350	C
NDC	548685354	548685354	C
NDC	548685427	548685427	C
NDC	548685447	548685447	C
NDC	548685474	548685474	C
NDC	548685667	548685667	C
NDC	548685759	548685759	C
NDC	548685980	548685980	C
NDC	548686293	548686293	C
NDC	548790021	548790021	C
NDC	548790022	548790022	C
NDC	548790027	548790027	C
NDC	548790036	548790036	C
NDC	551110496	551110496	C
NDC	551110497	551110497	C
NDC	551110556	551110556	C
NDC	551110686	551110686	C
NDC	551110687	551110687	C
NDC	551500270	551500270	C
NDC	551500271	551500271	C
NDC	551500326	551500326	C
NDC	551500337	551500337	C
NDC	551500352	551500352	C
NDC	551500353	551500353	C
NDC	551500354	551500354	C
NDC	551500355	551500355	C
NDC	551500366	551500366	C
NDC	551500376	551500376	C
NDC	551500378	551500378	C
NDC	551500379	551500379	C
NDC	551500380	551500380	C
NDC	551500381	551500381	C
NDC	551500382	551500382	C
NDC	551500383	551500383	C
NDC	551500386	551500386	C
NDC	551500391	551500391	C
NDC	551500392	551500392	C
NDC	551500393	551500393	C
NDC	551500431	551500431	C
NDC	551500450	551500450	C
NDC	551500451	551500451	C
NDC	551500452	551500452	C
NDC	551500928	551500928	C
NDC	551547143	551547143	C
NDC	552890924	552890924	C
NDC	552920811	552920811	C
NDC	552920911	552920911	C
NDC	553900030	553900030	C
NDC	553900031	553900031	C
NDC	553900032	553900032	C
NDC	553900033	553900033	C
NDC	553900034	553900034	C
NDC	553900047	553900047	C
NDC	553900048	553900048	C
NDC	553900069	553900069	C
NDC	553900070	553900070	C
NDC	553900083	553900083	C
NDC	553900084	553900084	C
NDC	553900085	553900085	C
NDC	553900091	553900091	C
NDC	553900108	553900108	C
NDC	553900114	553900114	C
NDC	553900115	553900115	C
NDC	553900124	553900124	C
NDC	553900131	553900131	C
NDC	553900132	553900132	C
NDC	553900133	553900133	C
NDC	553900134	553900134	C
NDC	553900135	553900135	C
NDC	553900142	553900142	C
NDC	553900143	553900143	C
NDC	553900215	553900215	C
NDC	553900216	553900216	C
NDC	553900217	553900217	C
NDC	553900237	553900237	C
NDC	553900238	553900238	C
NDC	553900251	553900251	C
NDC	553900252	553900252	C
NDC	553900253	553900253	C
NDC	553900291	553900291	C
NDC	553900292	553900292	C
NDC	553900293	553900293	C
NDC	553900304	553900304	C
NDC	553900314	553900314	C
NDC	553900370	553900370	C
NDC	553900391	553900391	C
NDC	553900451	553900451	C
NDC	553900452	553900452	C
NDC	553900453	553900453	C
NDC	553900491	553900491	C
NDC	553900492	553900492	C
NDC	553900493	553900493	C
NDC	553900805	553900805	C
NDC	553900806	553900806	C
NDC	553900807	553900807	C
NDC	553900808	553900808	C
NDC	553900809	553900809	C
NDC	555130488	555130488	C
NDC	555130504	555130504	C
NDC	572770001	572770001	C
NDC	572770002	572770002	C
NDC	572770105	572770105	C
NDC	572770106	572770106	C
NDC	572770107	572770107	C
NDC	576650331	576650331	C
NDC	578843021	578843021	C
NDC	578940050	578940050	C
NDC	578940100	578940100	C
NDC	579020249	579020249	C
NDC	579620007	579620007	C
NDC	579620014	579620014	C
NDC	579620070	579620070	C
NDC	579620140	579620140	C
NDC	579620280	579620280	C
NDC	579620420	579620420	C
NDC	579620560	579620560	C
NDC	581813030	581813030	C
NDC	581813031	581813031	C
NDC	581813032	581813032	C
NDC	581813040	581813040	C
NDC	581813041	581813041	C
NDC	581813042	581813042	C
NDC	581813043	581813043	C
NDC	584680100	584680100	C
NDC	584680170	584680170	C
NDC	584687820	584687820	C
NDC	584687840	584687840	C
NDC	584687860	584687860	C
NDC	591480046	591480046	C
NDC	591480047	591480047	C
NDC	591480070	591480070	C
NDC	595720102	595720102	C
NDC	595720301	595720301	C
NDC	595720705	595720705	C
NDC	595720710	595720710	C
NDC	595720720	595720720	C
NDC	595720730	595720730	C
NDC	595720740	595720740	C
NDC	595720983	595720983	C
NDC	595720984	595720984	C
NDC	596510182	596510182	C
NDC	596510204	596510204	C
NDC	596510205	596510205	C
NDC	596510240	596510240	C
NDC	596510241	596510241	C
NDC	596510530	596510530	C
NDC	596510531	596510531	C
NDC	596510532	596510532	C
NDC	596760030	596760030	C
NDC	596760040	596760040	C
NDC	596760050	596760050	C
NDC	596760610	596760610	C
NDC	596760960	596760960	C
NDC	596760966	596760966	C
NDC	597625091	597625091	C
NDC	597625093	597625093	C
NDC	599230604	599230604	C
NDC	599230701	599230701	C
NDC	599230702	599230702	C
NDC	599230703	599230703	C
NDC	599230704	599230704	C
NDC	599230705	599230705	C
NDC	599230706	599230706	C
NDC	599230707	599230707	C
NDC	599230708	599230708	C
NDC	599230709	599230709	C
NDC	599230710	599230710	C
NDC	599230711	599230711	C
NDC	599230712	599230712	C
NDC	599230713	599230713	C
NDC	599230714	599230714	C
NDC	599230715	599230715	C
NDC	599230716	599230716	C
NDC	599230721	599230721	C
NDC	599230722	599230722	C
NDC	599230723	599230723	C
NDC	599230724	599230724	C
NDC	599230725	599230725	C
NDC	599230726	599230726	C
NDC	599230727	599230727	C
NDC	604290265	604290265	C
NDC	604290925	604290925	C
NDC	604290926	604290926	C
NDC	605052900	605052900	C
NDC	605052901	605052901	C
NDC	605054512	605054512	C
NDC	605054779	605054779	C
NDC	605056050	605056050	C
NDC	605056065	605056065	C
NDC	605056066	605056066	C
NDC	605056067	605056067	C
NDC	605056068	605056068	C
NDC	605056095	605056095	C
NDC	605056096	605056096	C
NDC	605056113	605056113	C
NDC	605056114	605056114	C
NDC	605056115	605056115	C
NDC	605056132	605056132	C
NDC	605056166	605056166	C
NDC	605056177	605056177	C
NDC	605056228	605056228	C
NDC	605056230	605056230	C
NDC	605056271	605056271	C
NDC	605056272	605056272	C
NDC	605056277	605056277	C
NDC	606870149	606870149	C
NDC	606870192	606870192	C
NDC	606870286	606870286	C
NDC	607630601	607630601	C
NDC	611260003	611260003	C
NDC	611260004	611260004	C
NDC	617030124	617030124	C
NDC	617030150	617030150	C
NDC	617030262	617030262	C
NDC	617030303	617030303	C
NDC	617030304	617030304	C
NDC	617030305	617030305	C
NDC	617030309	617030309	C
NDC	617030319	617030319	C
NDC	617030323	617030323	C
NDC	617030327	617030327	C
NDC	617030332	617030332	C
NDC	617030339	617030339	C
NDC	617030341	617030341	C
NDC	617030342	617030342	C
NDC	617030343	617030343	C
NDC	617030344	617030344	C
NDC	617030349	617030349	C
NDC	617030350	617030350	C
NDC	617030351	617030351	C
NDC	617030352	617030352	C
NDC	617030359	617030359	C
NDC	617030360	617030360	C
NDC	617030361	617030361	C
NDC	617030362	617030362	C
NDC	617030363	617030363	C
NDC	617030408	617030408	C
NDC	617030600	617030600	C
NDC	617860417	617860417	C
NDC	619580301	619580301	C
NDC	619581701	619581701	C
NDC	619581702	619581702	C
NDC	621350772	621350772	C
NDC	621350783	621350783	C
NDC	621350784	621350784	C
NDC	621750240	621750240	C
NDC	621750241	621750241	C
NDC	621750242	621750242	C
NDC	621750243	621750243	C
NDC	621750244	621750244	C
NDC	621750245	621750245	C
NDC	623320565	623320565	C
NDC	623320566	623320566	C
NDC	623320567	623320567	C
NDC	623320618	623320618	C
NDC	623320619	623320619	C
NDC	623320620	623320620	C
NDC	623320621	623320621	C
NDC	623320622	623320622	C
NDC	623320659	623320659	C
NDC	623320678	623320678	C
NDC	623320751	623320751	C
NDC	623320779	623320779	C
NDC	624840020	624840020	C
NDC	625590920	625590920	C
NDC	625590921	625590921	C
NDC	625590922	625590922	C
NDC	625590923	625590923	C
NDC	625590924	625590924	C
NDC	625590925	625590925	C
NDC	625590930	625590930	C
NDC	625590931	625590931	C
NDC	627560008	627560008	C
NDC	627560023	627560023	C
NDC	627560073	627560073	C
NDC	627560102	627560102	C
NDC	627560219	627560219	C
NDC	627560238	627560238	C
NDC	627560239	627560239	C
NDC	627560321	627560321	C
NDC	627560438	627560438	C
NDC	627560533	627560533	C
NDC	627560614	627560614	C
NDC	627560746	627560746	C
NDC	627560826	627560826	C
NDC	627560827	627560827	C
NDC	627560974	627560974	C
NDC	628560001	628560001	C
NDC	628560177	628560177	C
NDC	628560389	628560389	C
NDC	628560600	628560600	C
NDC	628560704	628560704	C
NDC	628560708	628560708	C
NDC	628560710	628560710	C
NDC	628560712	628560712	C
NDC	628560714	628560714	C
NDC	628560718	628560718	C
NDC	628560720	628560720	C
NDC	628560724	628560724	C
NDC	630200040	630200040	C
NDC	630200049	630200049	C
NDC	630200078	630200078	C
NDC	630200079	630200079	C
NDC	630200080	630200080	C
NDC	630200536	630200536	C
NDC	633040091	633040091	C
NDC	633040092	633040092	C
NDC	633040093	633040093	C
NDC	633040094	633040094	C
NDC	633040095	633040095	C
NDC	633040096	633040096	C
NDC	633040116	633040116	C
NDC	633040135	633040135	C
NDC	633040158	633040158	C
NDC	633040962	633040962	C
NDC	633230101	633230101	C
NDC	633230102	633230102	C
NDC	633230103	633230103	C
NDC	633230104	633230104	C
NDC	633230117	633230117	C
NDC	633230120	633230120	C
NDC	633230121	633230121	C
NDC	633230122	633230122	C
NDC	633230123	633230123	C
NDC	633230125	633230125	C
NDC	633230126	633230126	C
NDC	633230127	633230127	C
NDC	633230128	633230128	C
NDC	633230132	633230132	C
NDC	633230136	633230136	C
NDC	633230137	633230137	C
NDC	633230140	633230140	C
NDC	633230142	633230142	C
NDC	633230145	633230145	C
NDC	633230172	633230172	C
NDC	633230174	633230174	C
NDC	633230175	633230175	C
NDC	633230176	633230176	C
NDC	633230192	633230192	C
NDC	633230193	633230193	C
NDC	633230194	633230194	C
NDC	633230196	633230196	C
NDC	633230211	633230211	C
NDC	633230212	633230212	C
NDC	633230278	633230278	C
NDC	633230450	633230450	C
NDC	633230572	633230572	C
NDC	633230621	633230621	C
NDC	633230622	633230622	C
NDC	633230637	633230637	C
NDC	633230650	633230650	C
NDC	633230750	633230750	C
NDC	633230760	633230760	C
NDC	633230762	633230762	C
NDC	633230763	633230763	C
NDC	633230771	633230771	C
NDC	633230821	633230821	C
NDC	633230825	633230825	C
NDC	633230883	633230883	C
NDC	633230926	633230926	C
NDC	634590177	634590177	C
NDC	634590348	634590348	C
NDC	634590390	634590390	C
NDC	634590391	634590391	C
NDC	634590395	634590395	C
NDC	634590396	634590396	C
NDC	634590600	634590600	C
NDC	634590601	634590601	C
NDC	635390026	635390026	C
NDC	635390044	635390044	C
NDC	635390051	635390051	C
NDC	635390117	635390117	C
NDC	635390189	635390189	C
NDC	635390197	635390197	C
NDC	635390284	635390284	C
NDC	635390295	635390295	C
NDC	635390486	635390486	C
NDC	635390688	635390688	C
NDC	635390927	635390927	C
NDC	636291472	636291472	C
NDC	636292067	636292067	C
NDC	636292068	636292068	C
NDC	636299530	636299530	C
NDC	636299531	636299531	C
NDC	637390932	637390932	C
NDC	637390971	637390971	C
NDC	637590003	637590003	C
NDC	637593000	637593000	C
NDC	637593001	637593001	C
NDC	637593028	637593028	C
NDC	637593029	637593029	C
NDC	637593048	637593048	C
NDC	637593049	637593049	C
NDC	637593050	637593050	C
NDC	638500058	638500058	C
NDC	638500059	638500059	C
NDC	638500060	638500060	C
NDC	638500061	638500061	C
NDC	640670216	640670216	C
NDC	641440501	641440501	C
NDC	641440502	641440502	C
NDC	641440503	641440503	C
NDC	641440504	641440504	C
NDC	641440505	641440505	C
NDC	641440506	641440506	C
NDC	643700532	643700532	C
NDC	646790067	646790067	C
NDC	646790096	646790096	C
NDC	646790793	646790793	C
NDC	646790794	646790794	C
NDC	648420120	648420120	C
NDC	648420727	648420727	C
NDC	648421020	648421020	C
NDC	648421025	648421025	C
NDC	649800276	649800276	C
NDC	649800277	649800277	C
NDC	649800333	649800333	C
NDC	649800334	649800334	C
NDC	649800335	649800335	C
NDC	649800336	649800336	C
NDC	649800337	649800337	C
NDC	649800338	649800338	C
NDC	651620794	651620794	C
NDC	651620795	651620795	C
NDC	651620801	651620801	C
NDC	651620802	651620802	C
NDC	651620803	651620803	C
NDC	651620804	651620804	C
NDC	651620805	651620805	C
NDC	651620806	651620806	C
NDC	651620843	651620843	C
NDC	651620844	651620844	C
NDC	651740880	651740880	C
NDC	652190029	652190029	C
NDC	652190131	652190131	C
NDC	652190133	652190133	C
NDC	652190135	652190135	C
NDC	652190160	652190160	C
NDC	652190200	652190200	C
NDC	652190359	652190359	C
NDC	652190550	652190550	C
NDC	652190552	652190552	C
NDC	652190564	652190564	C
NDC	652190566	652190566	C
NDC	652190568	652190568	C
NDC	655970402	655970402	C
NDC	655970407	655970407	C
NDC	655970504	655970504	C
NDC	655970511	655970511	C
NDC	658410654	658410654	C
NDC	662150016	662150016	C
NDC	663360338	663360338	C
NDC	664350410	664350410	C
NDC	665300249	665300249	C
NDC	667580040	667580040	C
NDC	667580041	667580041	C
NDC	667580042	667580042	C
NDC	667580043	667580043	C
NDC	667580044	667580044	C
NDC	667580045	667580045	C
NDC	667580046	667580046	C
NDC	667580047	667580047	C
NDC	667580048	667580048	C
NDC	667580050	667580050	C
NDC	667580051	667580051	C
NDC	667580054	667580054	C
NDC	667580055	667580055	C
NDC	667580950	667580950	C
NDC	668280030	668280030	C
NDC	669930489	669930489	C
NDC	671840501	671840501	C
NDC	671840502	671840502	C
NDC	671840503	671840503	C
NDC	671840508	671840508	C
NDC	671840509	671840509	C
NDC	671840510	671840510	C
NDC	671840531	671840531	C
NDC	671840532	671840532	C
NDC	671840533	671840533	C
NDC	671840535	671840535	C
NDC	672530320	672530320	C
NDC	673860411	673860411	C
NDC	673860811	673860811	C
NDC	673860911	673860911	C
NDC	674570195	674570195	C
NDC	674570215	674570215	C
NDC	674570221	674570221	C
NDC	674570238	674570238	C
NDC	674570254	674570254	C
NDC	674570268	674570268	C
NDC	674570316	674570316	C
NDC	674570325	674570325	C
NDC	674570326	674570326	C
NDC	674570357	674570357	C
NDC	674570358	674570358	C
NDC	674570393	674570393	C
NDC	674570394	674570394	C
NDC	674570395	674570395	C
NDC	674570396	674570396	C
NDC	674570424	674570424	C
NDC	674570425	674570425	C
NDC	674570429	674570429	C
NDC	674570431	674570431	C
NDC	674570434	674570434	C
NDC	674570436	674570436	C
NDC	674570442	674570442	C
NDC	674570443	674570443	C
NDC	674570449	674570449	C
NDC	674570450	674570450	C
NDC	674570451	674570451	C
NDC	674570452	674570452	C
NDC	674570454	674570454	C
NDC	674570455	674570455	C
NDC	674570462	674570462	C
NDC	674570463	674570463	C
NDC	674570464	674570464	C
NDC	674570465	674570465	C
NDC	674570466	674570466	C
NDC	674570467	674570467	C
NDC	674570468	674570468	C
NDC	674570469	674570469	C
NDC	674570471	674570471	C
NDC	674570474	674570474	C
NDC	674570476	674570476	C
NDC	674570478	674570478	C
NDC	674570479	674570479	C
NDC	674570480	674570480	C
NDC	674570481	674570481	C
NDC	674570482	674570482	C
NDC	674570485	674570485	C
NDC	674570486	674570486	C
NDC	674570491	674570491	C
NDC	674570492	674570492	C
NDC	674570493	674570493	C
NDC	674570494	674570494	C
NDC	674570495	674570495	C
NDC	674570513	674570513	C
NDC	674570518	674570518	C
NDC	674570519	674570519	C
NDC	674570520	674570520	C
NDC	674570531	674570531	C
NDC	674570532	674570532	C
NDC	674570533	674570533	C
NDC	674570579	674570579	C
NDC	674570608	674570608	C
NDC	674570609	674570609	C
NDC	674570615	674570615	C
NDC	674570616	674570616	C
NDC	674570617	674570617	C
NDC	674570618	674570618	C
NDC	674570662	674570662	C
NDC	674570781	674570781	C
NDC	674570928	674570928	C
NDC	674570996	674570996	C
NDC	674570997	674570997	C
NDC	678770537	678770537	C
NDC	678770538	678770538	C
NDC	678770539	678770539	C
NDC	678770540	678770540	C
NDC	678770541	678770541	C
NDC	678770542	678770542	C
NDC	678770633	678770633	C
NDC	678770634	678770634	C
NDC	679790001	679790001	C
NDC	680010265	680010265	C
NDC	680010266	680010266	C
NDC	680010282	680010282	C
NDC	680010283	680010283	C
NDC	680010284	680010284	C
NDC	680010313	680010313	C
NDC	680010341	680010341	C
NDC	680010342	680010342	C
NDC	680010345	680010345	C
NDC	680010348	680010348	C
NDC	680010350	680010350	C
NDC	680010359	680010359	C
NDC	680010370	680010370	C
NDC	680010371	680010371	C
NDC	680010372	680010372	C
NDC	680010389	680010389	C
NDC	680010390	680010390	C
NDC	680010391	680010391	C
NDC	680010422	680010422	C
NDC	680010425	680010425	C
NDC	680010426	680010426	C
NDC	680010442	680010442	C
NDC	680010443	680010443	C
NDC	680010444	680010444	C
NDC	680010468	680010468	C
NDC	680010480	680010480	C
NDC	680010487	680010487	C
NDC	680010488	680010488	C
NDC	680010490	680010490	C
NDC	680010491	680010491	C
NDC	680010492	680010492	C
NDC	680010493	680010493	C
NDC	680010504	680010504	C
NDC	680010516	680010516	C
NDC	680010524	680010524	C
NDC	680010525	680010525	C
NDC	680010527	680010527	C
NDC	680010534	680010534	C
NDC	680010535	680010535	C
NDC	680010536	680010536	C
NDC	680010537	680010537	C
NDC	680010538	680010538	C
NDC	680010539	680010539	C
NDC	680010540	680010540	C
NDC	680010541	680010541	C
NDC	680010543	680010543	C
NDC	680010544	680010544	C
NDC	680010545	680010545	C
NDC	680010546	680010546	C
NDC	680010547	680010547	C
NDC	680010548	680010548	C
NDC	680010549	680010549	C
NDC	680010550	680010550	C
NDC	680010551	680010551	C
NDC	680010552	680010552	C
NDC	680010553	680010553	C
NDC	680010563	680010563	C
NDC	680010564	680010564	C
NDC	680010565	680010565	C
NDC	680010571	680010571	C
NDC	680010572	680010572	C
NDC	680010573	680010573	C
NDC	680712961	680712961	C
NDC	680830148	680830148	C
NDC	680830149	680830149	C
NDC	680830162	680830162	C
NDC	680830163	680830163	C
NDC	680830170	680830170	C
NDC	680830171	680830171	C
NDC	680830176	680830176	C
NDC	680830177	680830177	C
NDC	680830178	680830178	C
NDC	680830179	680830179	C
NDC	680830180	680830180	C
NDC	680830190	680830190	C
NDC	680830191	680830191	C
NDC	680830192	680830192	C
NDC	680830193	680830193	C
NDC	680830202	680830202	C
NDC	680830248	680830248	C
NDC	680830249	680830249	C
NDC	680830250	680830250	C
NDC	680830259	680830259	C
NDC	680830292	680830292	C
NDC	680830293	680830293	C
NDC	680830337	680830337	C
NDC	680830343	680830343	C
NDC	680830381	680830381	C
NDC	680830382	680830382	C
NDC	680830386	680830386	C
NDC	680830399	680830399	C
NDC	680830400	680830400	C
NDC	680830401	680830401	C
NDC	680830446	680830446	C
NDC	680830462	680830462	C
NDC	680830483	680830483	C
NDC	680830484	680830484	C
NDC	680830502	680830502	C
NDC	680830503	680830503	C
NDC	680830528	680830528	C
NDC	680830535	680830535	C
NDC	680840284	680840284	C
NDC	680840325	680840325	C
NDC	680840375	680840375	C
NDC	681180100	681180100	C
NDC	681511305	681511305	C
NDC	681520108	681520108	C
NDC	681520109	681520109	C
NDC	681800390	681800390	C
NDC	681800391	681800391	C
NDC	681800738	681800738	C
NDC	681800801	681800801	C
NDC	683820110	683820110	C
NDC	683820244	683820244	C
NDC	683820245	683820245	C
NDC	683820775	683820775	C
NDC	683820913	683820913	C
NDC	683820914	683820914	C
NDC	683820915	683820915	C
NDC	683820997	683820997	C
NDC	684750503	684750503	C
NDC	686820004	686820004	C
NDC	686820085	686820085	C
NDC	687270712	687270712	C
NDC	687270745	687270745	C
NDC	687270900	687270900	C
NDC	688170134	688170134	C
NDC	690760913	690760913	C
NDC	690970274	690970274	C
NDC	690970313	690970313	C
NDC	690970314	690970314	C
NDC	690970353	690970353	C
NDC	690970364	690970364	C
NDC	690970368	690970368	C
NDC	690970369	690970369	C
NDC	690970371	690970371	C
NDC	690970372	690970372	C
NDC	690970516	690970516	C
NDC	690970517	690970517	C
NDC	690970805	690970805	C
NDC	690970905	690970905	C
NDC	690970948	690970948	C
NDC	690970949	690970949	C
NDC	691710398	691710398	C
NDC	691890063	691890063	C
NDC	691890382	691890382	C
NDC	691890383	691890383	C
NDC	691890403	691890403	C
NDC	691894581	691894581	C
NDC	691897096	691897096	C
NDC	691897638	691897638	C
NDC	692381423	692381423	C
NDC	693150164	693150164	C
NDC	693390168	693390168	C
NDC	694480001	694480001	C
NDC	694480002	694480002	C
NDC	694480003	694480003	C
NDC	694480005	694480005	C
NDC	694880003	694880003	C
NDC	695390019	695390019	C
NDC	695390020	695390020	C
NDC	695390090	695390090	C
NDC	695390091	695390091	C
NDC	695390092	695390092	C
NDC	695390115	695390115	C
NDC	695390123	695390123	C
NDC	695390124	695390124	C
NDC	695390157	695390157	C
NDC	695390158	695390158	C
NDC	695390159	695390159	C
NDC	696050103	696050103	C
NDC	696390120	696390120	C
NDC	696560103	696560103	C
NDC	696600201	696600201	C
NDC	696600202	696600202	C
NDC	696600203	696600203	C
NDC	697840610	697840610	C
NDC	697840620	697840620	C
NDC	697840630	697840630	C
NDC	699180720	699180720	C
NDC	699450450	699450450	C
NDC	699450451	699450451	C
NDC	699450452	699450452	C
NDC	700201910	700201910	C
NDC	700201911	700201911	C
NDC	701211218	701211218	C
NDC	701211219	701211219	C
NDC	701211221	701211221	C
NDC	701211222	701211222	C
NDC	701211223	701211223	C
NDC	701211232	701211232	C
NDC	701211233	701211233	C
NDC	701211237	701211237	C
NDC	701211238	701211238	C
NDC	701211239	701211239	C
NDC	701211240	701211240	C
NDC	701211244	701211244	C
NDC	701211482	701211482	C
NDC	701211483	701211483	C
NDC	701211567	701211567	C
NDC	701211631	701211631	C
NDC	701211644	701211644	C
NDC	701211658	701211658	C
NDC	701211743	701211743	C
NDC	701212453	701212453	C
NDC	701212461	701212461	C
NDC	701212462	701212462	C
NDC	702550010	702550010	C
NDC	702550020	702550020	C
NDC	702550025	702550025	C
NDC	703770010	703770010	C
NDC	703770011	703770011	C
NDC	703770012	703770012	C
NDC	703770013	703770013	C
NDC	704370240	704370240	C
NDC	705110161	705110161	C
NDC	705110162	705110162	C
NDC	705180223	705180223	C
NDC	705180916	705180916	C
NDC	705181251	705181251	C
NDC	705181398	705181398	C
NDC	705182711	705182711	C
NDC	705183263	705183263	C
NDC	705183615	705183615	C
NDC	705183672	705183672	C
NDC	705183777	705183777	C
NDC	705340001	705340001	C
NDC	707000169	707000169	C
NDC	707000170	707000170	C
NDC	707000174	707000174	C
NDC	707000175	707000175	C
NDC	707000176	707000176	C
NDC	707000186	707000186	C
NDC	707000187	707000187	C
NDC	707000188	707000188	C
NDC	707000189	707000189	C
NDC	707000278	707000278	C
NDC	707101411	707101411	C
NDC	707101525	707101525	C
NDC	707101530	707101530	C
NDC	707101531	707101531	C
NDC	707101610	707101610	C
NDC	707101654	707101654	C
NDC	707101655	707101655	C
NDC	707101656	707101656	C
NDC	707101674	707101674	C
NDC	707101726	707101726	C
NDC	707101839	707101839	C
NDC	707101895	707101895	C
NDC	707101896	707101896	C
NDC	707560815	707560815	C
NDC	707560816	707560816	C
NDC	707711058	707711058	C
NDC	707711394	707711394	C
NDC	707711395	707711395	C
NDC	707711521	707711521	C
NDC	707711522	707711522	C
NDC	707711523	707711523	C
NDC	707711685	707711685	C
NDC	707711691	707711691	C
NDC	707711692	707711692	C
NDC	707711693	707711693	C
NDC	707711708	707711708	C
NDC	707711713	707711713	C
NDC	708600200	708600200	C
NDC	708600201	708600201	C
NDC	708600202	708600202	C
NDC	708600203	708600203	C
NDC	708600204	708600204	C
NDC	708600205	708600205	C
NDC	708600206	708600206	C
NDC	708600214	708600214	C
NDC	708600215	708600215	C
NDC	708600216	708600216	C
NDC	708600217	708600217	C
NDC	708600218	708600218	C
NDC	708600219	708600219	C
NDC	708600220	708600220	C
NDC	708600223	708600223	C
NDC	708600225	708600225	C
NDC	708600228	708600228	C
NDC	712250120	712250120	C
NDC	712580015	712580015	C
NDC	712880100	712880100	C
NDC	712880101	712880101	C
NDC	712880102	712880102	C
NDC	712880103	712880103	C
NDC	712880106	712880106	C
NDC	712880107	712880107	C
NDC	712880108	712880108	C
NDC	712880109	712880109	C
NDC	712880112	712880112	C
NDC	712880113	712880113	C
NDC	712880114	712880114	C
NDC	712880115	712880115	C
NDC	712880116	712880116	C
NDC	712880117	712880117	C
NDC	712880118	712880118	C
NDC	712880119	712880119	C
NDC	712880126	712880126	C
NDC	712880127	712880127	C
NDC	712880128	712880128	C
NDC	712880129	712880129	C
NDC	712880132	712880132	C
NDC	712880137	712880137	C
NDC	712880138	712880138	C
NDC	712880139	712880139	C
NDC	712880143	712880143	C
NDC	712880144	712880144	C
NDC	712880145	712880145	C
NDC	712880146	712880146	C
[truncated: 3,226 more rows]
[truncated: 2 more columns]
